# Supplementary material for: Serum-Based Lipid Panels for Diagnosis of Idiopathic Parkinson’s Disease
Source: Metabolites. 2023 Sep 2;13(9):990. doi: 10.3390/metabo13090990 (PMC10537766; doi:10.3390/metabo13090990)
Supplement: Supplementary file 1 [file metabolites-13-00990-s001.zip]

Archive with 2 entries (2 files):
- Supplementary Figures_Figure S1 and S2.pdf
- Supplementary Information_Table S1 and Table S2.xlsx
